# Supplementary material for: Three novel species of Asterina (Asterinales, Dothideomycetes) from Hainan Province, China
Source: MycoKeys. 2026 Jun 15;134:75–95. doi: 10.3897/mycokeys.134.196557 (PMC13288034; doi:10.3897/mycokeys.134.196557)
Supplement: XML Treatment for Asterina breyniicola [file mycokeys.134.196557-treatment1.xml]

<!DOCTYPE tp:taxon-treatment
  PUBLIC "-//TaxonX//DTD Taxonomic Treatment Publishing DTD v0 20100105//EN" "tax-treatment-NSO.dtd">
<tp:taxon-treatment xmlns:tp="http://www.plazi.org/taxpub"><tp:treatment-meta><kwd-group><label>Taxon classification</label><kwd>
                <named-content content-type="kingdom">Fungi</named-content>
              </kwd><kwd>
                <named-content content-type="order">Valvatida</named-content>
              </kwd><kwd>
                <named-content content-type="family">Asterinidae</named-content>
              </kwd></kwd-group><mixed-citation publication-type="journal"><person-group><name><surname>Feng</surname><given-names>Yuzhe</given-names></name><name><surname>Norphanphoun</surname><given-names>Chada</given-names></name><name><surname>Zeng</surname><given-names>Xiang-Yu</given-names></name></person-group><article-title>Three novel species of <italic><tp:taxon-name><tp:taxon-name-part taxon-name-part-type="genus" reg="Asterina">Asterina</tp:taxon-name-part></tp:taxon-name></italic> (<italic><tp:taxon-name><tp:taxon-name-part taxon-name-part-type="order" reg="Asterinales">Asterinales</tp:taxon-name-part></tp:taxon-name></italic>, <italic><tp:taxon-name><tp:taxon-name-part taxon-name-part-type="class" reg="Dothideomycetes">Dothideomycetes</tp:taxon-name-part></tp:taxon-name></italic>) from Hainan Province, China</article-title><source>MycoKeys</source><day>15</day><month>06</month><year>2026</year><volume>134</volume><fpage>75</fpage><lpage>95</lpage><pub-id pub-id-type="doi">10.3897/mycokeys.134.196557</pub-id></mixed-citation></tp:treatment-meta><tp:nomenclature><tp:taxon-name><object-id xmlns:xlink="http://www.w3.org/1999/xlink" content-type="arpha" xlink:type="simple">7207984A-CB20-5539-843D-725094ACC286</object-id>
                    		<tp:taxon-name-part taxon-name-part-type="genus" reg="Asterina">Asterina</tp:taxon-name-part> <tp:taxon-name-part taxon-name-part-type="species" reg="breyniicola">breyniicola</tp:taxon-name-part>
                    	
                    		<object-id xmlns:xlink="http://www.w3.org/1999/xlink" xlink:type="simple">Index Fungorum: IF905324</object-id>
                    	</tp:taxon-name><tp:taxon-authority>Y.Z. Feng &amp; X.Y. Zeng</tp:taxon-authority><tp:taxon-status xmlns:xlink="http://www.w3.org/1999/xlink" xlink:type="simple">sp. nov.</tp:taxon-status><xref ref-type="fig" rid="F2">Fig. 2</xref></tp:nomenclature><tp:treatment-sec sec-type="Etymology"><title>Etymology.</title><p>In reference to the host species name.</p><fig id="F2" position="float" orientation="portrait"><object-id xmlns:xlink="http://www.w3.org/1999/xlink" content-type="doi" xlink:type="simple">10.3897/mycokeys.134.196557.figure2</object-id><object-id xmlns:xlink="http://www.w3.org/1999/xlink" content-type="arpha" xlink:type="simple">6041C55B-0586-5CEE-890A-93256EF9972D</object-id><label>Figure 2.</label><caption><p><italic><tp:taxon-name><tp:taxon-name-part taxon-name-part-type="genus" reg="Asterina">Asterina</tp:taxon-name-part> <tp:taxon-name-part taxon-name-part-type="species" reg="breyniicola">breyniicola</tp:taxon-name-part></tp:taxon-name></italic> (IFRD99056) <bold>a</bold>. Fungal colonies on fresh leaf of <italic><tp:taxon-name><tp:taxon-name-part taxon-name-part-type="genus" reg="Breynia">Breynia</tp:taxon-name-part> <tp:taxon-name-part taxon-name-part-type="species" reg="fruticosa">fruticosa</tp:taxon-name-part></tp:taxon-name></italic>; <bold>b, c</bold>. Blackened web-like colonies on leaf surface; <bold>d, e</bold>. Thyriothecia and appressoria; <bold>f–h</bold>. Appressoria; <bold>i–m</bold>. Squash mount of thyriothecia; <bold>n</bold>. Immature asci; <bold>o–r</bold>. Mature asci; <bold>s–v</bold>. Immature to mature ascospores. Scale bars: 1000 μm (<bold>b</bold>); 250 μm (<bold>c</bold>); 100 μm (<bold>d–g</bold>); 50 μm (<bold>h–m</bold>); 10 μm (<bold>n–v</bold>).</p></caption><graphic xmlns:xlink="http://www.w3.org/1999/xlink" xlink:href="mycokeys-134-075-g002.jpg" id="oo_1678661.jpg" position="float" orientation="portrait" xlink:type="simple"><uri content-type="original_file" xlink:type="simple">https://binary.pensoft.net/fig/1678661</uri></graphic></fig></tp:treatment-sec><tp:treatment-sec sec-type="Description"><title>Description.</title><p><bold><italic>Parasitic</italic></bold> on the upper surface of living leaves, forming blackened circular to irregular and minute areas, 1–5 mm diam. <bold><italic>Superficial hyphae</italic></bold> abundant, brown-black, loosely reticulate, spreading over the host surface, straight to substraight, branching opposed to irregular at acute angles, smooth, septate, <bold><italic>hyphal cells</italic></bold> cylindrical, 22.9–34.5 × 2.4–4.6 (x̄ = 27.5 × 3.6 µm, <italic>n</italic> = 20). <bold><italic>Appressoria</italic></bold> numerous, 1-septate, digitate, multilobate with 3 or more large lobes and various smaller lobes, straight or hooked, not sessile, at base narrow, with a stalk cell (sparsely without), stalk cell short cylindrical, alternate or unilateral, 9.2–13.8 × 8.7–11.9 µm (x̄ = 11.7 × 9.9 µm, <italic>n</italic> = 60), brown. <bold>Sexual state: <italic>Thyriothecia</italic></bold> 130.3–210.8 µm diam. (x̄ = 169.2 µm, <italic>n</italic> = 40), superficial, developing beneath the superficial mycelium, scattered to confluent on host surface, circular, flattened, dark brown, easily removed from host surface, with star-like opening, fissure at the center, sometimes opening widely to expose mature and immature asci. <bold><italic>Upper wall</italic></bold> comprising rows of neatly arranged, parallel, radiating cells, which may be branched at the outer rim, from which hyphae strands develop. Hamathecium lacking pseudoparaphyses. <bold><italic>Asci</italic></bold> 35.9–45.4 × 32.9–41.3 µm (x̄ = 39.7 × 37.2 µm, <italic>n</italic> = 10), octosporous, bitunicate, globose to subglobose, lacking a pedicel. <bold><italic>Ascospores</italic></bold> 21.7–25.8 × 10.6–12.6 µm (x̄ = 24.5 × 11.4 µm, <italic>n</italic> = 10), overlapping 2–3-seriate, conglobate, hyaline, 1-septate, strongly constricted at the septum, upper cell slightly larger than lower cell, hyaline when immature, dark brown at maturity, smooth-walled. <bold>Asexual state</bold>: Unknown.</p></tp:treatment-sec><tp:treatment-sec sec-type="Material examined"><title>Material examined.</title><p>China • Hainan Province, Ledong Li Autonomous County, Jianfengling National Forest Park; <named-content xmlns:xlink="http://www.w3.org/1999/xlink" content-type="dwc:verbatimCoordinates" xlink:type="simple">18°39'59"N, 108°44'17"E</named-content>; on living leaves of <italic><tp:taxon-name><tp:taxon-name-part taxon-name-part-type="genus" reg="Breynia">Breynia</tp:taxon-name-part> <tp:taxon-name-part taxon-name-part-type="species" reg="fruticosa">fruticosa</tp:taxon-name-part></tp:taxon-name></italic> (<italic><tp:taxon-name><tp:taxon-name-part taxon-name-part-type="family" reg="Phyllanthaceae">Phyllanthaceae</tp:taxon-name-part></tp:taxon-name></italic>); 6 November 2025; Yu-Zhe Feng; IFRD99056 (holotype) • ibid IFRD900-26 (isotype) • <italic>ibid</italic>; <abbrev xmlns:xlink="http://www.w3.org/1999/xlink" content-type="institution" xlink:title="Herbarium of the Department of Plant Pathology, Agricultural College, Guizhou University" xlink:type="simple">HGUP</abbrev> 26-0005.</p></tp:treatment-sec><tp:treatment-sec sec-type="Notes"><title>Notes.</title><p>This collection represents the first <italic><tp:taxon-name><tp:taxon-name-part taxon-name-part-type="genus" reg="Asterina">Asterina</tp:taxon-name-part></tp:taxon-name></italic> species from <italic><tp:taxon-name><tp:taxon-name-part taxon-name-part-type="genus" reg="Breynia">Breynia</tp:taxon-name-part></tp:taxon-name></italic> for which DNA sequence data are available. There are two <italic><tp:taxon-name><tp:taxon-name-part taxon-name-part-type="genus" reg="Asterina">Asterina</tp:taxon-name-part></tp:taxon-name></italic> species previously reported on <italic><tp:taxon-name><tp:taxon-name-part taxon-name-part-type="genus" reg="Breynia">Breynia</tp:taxon-name-part></tp:taxon-name></italic>, namely <italic><tp:taxon-name><tp:taxon-name-part taxon-name-part-type="genus" reg="Asterina">A.</tp:taxon-name-part> <tp:taxon-name-part taxon-name-part-type="species" reg="breyniae">breyniae</tp:taxon-name-part></tp:taxon-name></italic> (<xref ref-type="bibr" rid="B55">Sydow and Sydow 1917</xref>) and <italic><tp:taxon-name><tp:taxon-name-part taxon-name-part-type="genus" reg="Asterina">A.</tp:taxon-name-part> <tp:taxon-name-part taxon-name-part-type="species" reg="breyniaecola">breyniaecola</tp:taxon-name-part></tp:taxon-name></italic> (<xref ref-type="bibr" rid="B48">Saccardo et al. 1926</xref>), but the original description of <italic><tp:taxon-name><tp:taxon-name-part taxon-name-part-type="genus" reg="Asterina">A.</tp:taxon-name-part> <tp:taxon-name-part taxon-name-part-type="species" reg="breyniaecola">breyniaecola</tp:taxon-name-part></tp:taxon-name></italic> by Trotter (<xref ref-type="bibr" rid="B48">Saccardo et al. 1926</xref>) is not accessible. Furthermore, <italic><tp:taxon-name><tp:taxon-name-part taxon-name-part-type="genus" reg="Asterina">A.</tp:taxon-name-part> <tp:taxon-name-part taxon-name-part-type="species" reg="breyniae">breyniae</tp:taxon-name-part></tp:taxon-name></italic> has smaller thyriothecia (150–250 vs. 130.3–210.8 µm) and longer asci (45–55 × 35.9–45.4 vs. 35.9–45.4 × 32.9–41.3 µm) than the present collection (<xref ref-type="bibr" rid="B55">Sydow and Sydow 1917</xref>). Phylogenetically, the new collection clusters with <italic><tp:taxon-name><tp:taxon-name-part taxon-name-part-type="genus" reg="Asterina">A.</tp:taxon-name-part> <tp:taxon-name-part taxon-name-part-type="species" reg="phenacis">phenacis</tp:taxon-name-part></tp:taxon-name></italic> with high bootstrap support but differs by 2% (13/561 nucleotides, 2 gaps) and 2% (8/461 nucleotides, 2 gaps) in the <abbrev xmlns:xlink="http://www.w3.org/1999/xlink" xlink:title="large subunit ribosomal RNA" xlink:type="simple">LSU</abbrev> and <abbrev xmlns:xlink="http://www.w3.org/1999/xlink" xlink:title="small subunit ribosomal RNA" xlink:type="simple">SSU</abbrev> regions, respectively. <abbrev xmlns:xlink="http://www.w3.org/1999/xlink" xlink:title="internal transcribed spacer" xlink:type="simple">ITS</abbrev> comparisons were omitted due to the absence of reference sequences for <italic><tp:taxon-name><tp:taxon-name-part taxon-name-part-type="genus" reg="Asterina">A.</tp:taxon-name-part> <tp:taxon-name-part taxon-name-part-type="species" reg="phenacis">phenacis</tp:taxon-name-part></tp:taxon-name></italic> in public databases. Morphologically, <italic><tp:taxon-name><tp:taxon-name-part taxon-name-part-type="genus" reg="Asterina">A.</tp:taxon-name-part> <tp:taxon-name-part taxon-name-part-type="species" reg="phenacis">phenacis</tp:taxon-name-part></tp:taxon-name></italic> has larger appressoria (11–16 × 8–9 vs. 9.2–13.8 × 8.7–11.9 µm), smaller thyriothecia (60–125 vs. 130.3–210.8 µm), smaller asci (35–40 × 25–30 vs. 35.9–45.4 × 32.9–41.3 µm), and smaller ascospores (15–18 × 7.5–10 vs. 21.7–25.8 × 10.6–12.6 µm) (<xref ref-type="bibr" rid="B17">Hofmann and Piepenbring 2008</xref>) (Table <xref ref-type="table" rid="T4">4</xref>).</p><table-wrap id="T4" position="float" orientation="portrait"><label>Table 4.</label><caption><p>Morphological comparison of the newly described <italic><tp:taxon-name><tp:taxon-name-part taxon-name-part-type="genus" reg="Asterina">Asterina</tp:taxon-name-part></tp:taxon-name></italic> species and related taxa.</p></caption><table><tbody><tr><th rowspan="1" colspan="1">Species</th><th rowspan="1" colspan="1">Hyphal cell (μm)</th><th rowspan="1" colspan="1">Appressoria (μm)</th><th rowspan="1" colspan="1">Thyriothecia (μm)</th><th rowspan="1" colspan="1">Asci (μm)</th><th rowspan="1" colspan="1">Ascospores (μm)</th><th rowspan="1" colspan="1">Pycnothyriospores (μm)</th><th rowspan="1" colspan="1">Reference</th></tr><tr><td rowspan="1" colspan="1">
                      <bold>
                        <italic>
                          <tp:taxon-name><tp:taxon-name-part taxon-name-part-type="genus" reg="Asterina">Asterina</tp:taxon-name-part> <tp:taxon-name-part taxon-name-part-type="species" reg="heyneicola">heyneicola</tp:taxon-name-part></tp:taxon-name>
                        </italic>
                      </bold>
                    </td><td rowspan="1" colspan="1">13.3–20.6 × 3.3–6.1</td><td rowspan="1" colspan="1">8.1–10.2 × 4.4–7.1</td><td rowspan="1" colspan="1">149.2–266.4</td><td rowspan="1" colspan="1">41.7–61.6 × 39.9–55.1</td><td rowspan="1" colspan="1">24.8–31.6 × 11.2–16.5</td><td rowspan="1" colspan="1">–</td><td rowspan="1" colspan="1">This study</td></tr><tr><td rowspan="1" colspan="1">
                      <italic>
                        <tp:taxon-name><tp:taxon-name-part taxon-name-part-type="genus" reg="Asterina">Asterina</tp:taxon-name-part> <tp:taxon-name-part taxon-name-part-type="species" reg="zanthoxyli">zanthoxyli</tp:taxon-name-part></tp:taxon-name>
                      </italic>
                    </td><td rowspan="1" colspan="1">17–27 × 4–5</td><td rowspan="1" colspan="1">10–13 × 5–6</td><td rowspan="1" colspan="1">194–235</td><td rowspan="1" colspan="1">36–51</td><td rowspan="1" colspan="1">29–33 × 14–16</td><td rowspan="1" colspan="1">–</td><td rowspan="1" colspan="1">
                      <xref ref-type="bibr" rid="B19">Hofmann et al. 2010</xref>
                    </td></tr><tr><td rowspan="1" colspan="1">
                      <italic>
                        <tp:taxon-name><tp:taxon-name-part taxon-name-part-type="genus" reg="Asterina">Asterina</tp:taxon-name-part> <tp:taxon-name-part taxon-name-part-type="species" reg="aglaiae">aglaiae</tp:taxon-name-part></tp:taxon-name>
                      </italic>
                    </td><td rowspan="1" colspan="1">16–23 × 4–6</td><td rowspan="1" colspan="1">8–13 × 5–15</td><td rowspan="1" colspan="1">up to 120</td><td rowspan="1" colspan="1">up to 30</td><td rowspan="1" colspan="1">20–28 × 11–13</td><td rowspan="1" colspan="1">–</td><td rowspan="1" colspan="1">
                      <xref ref-type="bibr" rid="B61">Thimmaiah et al. 2013</xref>
                    </td></tr><tr><td rowspan="1" colspan="1">
                      <italic>
                        <tp:taxon-name><tp:taxon-name-part taxon-name-part-type="genus" reg="Asterina">Asterina</tp:taxon-name-part> <tp:taxon-name-part taxon-name-part-type="species" reg="chukrasiae">chukrasiae</tp:taxon-name-part></tp:taxon-name>
                      </italic>
                    </td><td rowspan="1" colspan="1">19–23 × 3–5</td><td rowspan="1" colspan="1">4–6 × 6–7</td><td rowspan="1" colspan="1">up to 100</td><td rowspan="1" colspan="1">up to 30</td><td rowspan="1" colspan="1">14–20 × 11–13</td><td rowspan="1" colspan="1">–</td><td rowspan="1" colspan="1">
                      <xref ref-type="bibr" rid="B61">Thimmaiah et al. 2013</xref>
                    </td></tr><tr><td rowspan="1" colspan="1">
                      <italic>
                        <tp:taxon-name><tp:taxon-name-part taxon-name-part-type="genus" reg="Asterina">Asterina</tp:taxon-name-part> <tp:taxon-name-part taxon-name-part-type="species" reg="cipadessae">cipadessae</tp:taxon-name-part></tp:taxon-name>
                      </italic>
                    </td><td rowspan="1" colspan="1">20–27 × 2.5–3.5</td><td rowspan="1" colspan="1">8–12 × 3–5</td><td rowspan="1" colspan="1">up to 250</td><td rowspan="1" colspan="1">28</td><td rowspan="1" colspan="1">20–24 × 9–13</td><td rowspan="1" colspan="1">–</td><td rowspan="1" colspan="1">
                      <xref ref-type="bibr" rid="B61">Thimmaiah et al. 2013</xref>
                    </td></tr><tr><td rowspan="1" colspan="1">
                      <italic>
                        <tp:taxon-name><tp:taxon-name-part taxon-name-part-type="genus" reg="Asterina">Asterina</tp:taxon-name-part> <tp:taxon-name-part taxon-name-part-type="species" reg="trichiliae">trichiliae</tp:taxon-name-part></tp:taxon-name>
                      </italic>
                    </td><td rowspan="1" colspan="1">16–23 × 4.5–6</td><td rowspan="1" colspan="1">8–12 × 5–7</td><td rowspan="1" colspan="1">up to 200</td><td rowspan="1" colspan="1">up to15</td><td rowspan="1" colspan="1">21–28 × 12–15</td><td rowspan="1" colspan="1">–</td><td rowspan="1" colspan="1">
                      <xref ref-type="bibr" rid="B61">Thimmaiah et al. 2013</xref>
                    </td></tr><tr><td rowspan="1" colspan="1">
                      <italic>
                        <tp:taxon-name><tp:taxon-name-part taxon-name-part-type="genus" reg="Asterina">Asterina</tp:taxon-name-part> <tp:taxon-name-part taxon-name-part-type="species" reg="phenacis">phenacis</tp:taxon-name-part></tp:taxon-name>
                      </italic>
                    </td><td rowspan="1" colspan="1">17–31 × 4–5</td><td rowspan="1" colspan="1">11–16 × 8–9</td><td rowspan="1" colspan="1">60–125</td><td rowspan="1" colspan="1">35–40 × 25–30</td><td rowspan="1" colspan="1">15–18 × 7.5–10</td><td rowspan="1" colspan="1">–</td><td rowspan="1" colspan="1">
                      <xref ref-type="bibr" rid="B17">Hofmann and Piepenbring 2008</xref>
                    </td></tr><tr><td rowspan="1" colspan="1">
                      <bold>
                        <italic>
                          <tp:taxon-name><tp:taxon-name-part taxon-name-part-type="genus" reg="Asterina">Asterina</tp:taxon-name-part> <tp:taxon-name-part taxon-name-part-type="species" reg="breyniicola">breyniicola</tp:taxon-name-part></tp:taxon-name>
                        </italic>
                      </bold>
                    </td><td rowspan="1" colspan="1">22.9–34.5 × 2.4–4.6</td><td rowspan="1" colspan="1">9.2–13.8 × 8.7–11.9</td><td rowspan="1" colspan="1">130.3–210.8</td><td rowspan="1" colspan="1">35.9–45.4 × 32.9–41.3</td><td rowspan="1" colspan="1">21.7–25.8 × 10.6–12.6</td><td rowspan="1" colspan="1">–</td><td rowspan="1" colspan="1">This study</td></tr><tr><td rowspan="1" colspan="1">
                      <italic>
                        <tp:taxon-name><tp:taxon-name-part taxon-name-part-type="genus" reg="Asterina">Asterina</tp:taxon-name-part> <tp:taxon-name-part taxon-name-part-type="species" reg="breyniae">breyniae</tp:taxon-name-part></tp:taxon-name>
                      </italic>
                    </td><td rowspan="1" colspan="1">5–7 (wide)</td><td rowspan="1" colspan="1">15–18 × 10–12</td><td rowspan="1" colspan="1">150–250</td><td rowspan="1" colspan="1">45–55 × 30–38</td><td rowspan="1" colspan="1">21–25 × 10–11</td><td rowspan="1" colspan="1">–</td><td rowspan="1" colspan="1">
                      <xref ref-type="bibr" rid="B55">Sydow and Sydow 1917</xref>
                    </td></tr><tr><td rowspan="1" colspan="1">
                      <bold>
                        <italic>
                          <tp:taxon-name><tp:taxon-name-part taxon-name-part-type="genus" reg="Asterina">Asterina</tp:taxon-name-part> <tp:taxon-name-part taxon-name-part-type="species" reg="olaciphila">olaciphila</tp:taxon-name-part></tp:taxon-name>
                        </italic>
                      </bold>
                    </td><td rowspan="1" colspan="1">22.1–31.1 × 6.2–8.9</td><td rowspan="1" colspan="1">10.3–15.1 × 6.5–11.0</td><td rowspan="1" colspan="1">120.2–225.2</td><td rowspan="1" colspan="1">51.9–72.8 × 49.9–73.9</td><td rowspan="1" colspan="1">33.8 × 39.8–16.9 × 21.6</td><td rowspan="1" colspan="1">20.2–29.6 × 16.7–23.8</td><td rowspan="1" colspan="1">This study</td></tr><tr><td rowspan="1" colspan="1">
                      <italic>
                        <tp:taxon-name><tp:taxon-name-part taxon-name-part-type="genus" reg="Asterina">Asterina</tp:taxon-name-part> <tp:taxon-name-part taxon-name-part-type="species" reg="olacicola">olacicola</tp:taxon-name-part></tp:taxon-name>
                      </italic>
                    </td><td rowspan="1" colspan="1">19–23 × 8–10</td><td rowspan="1" colspan="1">11–13 × 6–7</td><td rowspan="1" colspan="1">up to 160</td><td rowspan="1" colspan="1">up to 40</td><td rowspan="1" colspan="1">27–36 × 14–19</td><td rowspan="1" colspan="1">19–23 × 15–17</td><td rowspan="1" colspan="1">
                      <xref ref-type="bibr" rid="B23">Hosagoudar 2012</xref>
                    </td></tr><tr><td rowspan="1" colspan="1">
                      <italic>
                        <tp:taxon-name><tp:taxon-name-part taxon-name-part-type="genus" reg="Asterina">Asterina</tp:taxon-name-part> <tp:taxon-name-part taxon-name-part-type="species" reg="weinmanniae">weinmanniae</tp:taxon-name-part></tp:taxon-name>
                      </italic>
                    </td><td rowspan="1" colspan="1">23–35 × 5–6</td><td rowspan="1" colspan="1">10–14 × 5–8</td><td rowspan="1" colspan="1">175–227</td><td rowspan="1" colspan="1">33–43</td><td rowspan="1" colspan="1">28–33 × 14–16 (upper) / 12–14 (lower)</td><td rowspan="1" colspan="1">–</td><td rowspan="1" colspan="1">
                      <xref ref-type="bibr" rid="B19">Hofmann et al. 2010</xref>
                    </td></tr><tr><td rowspan="1" colspan="1">
                      <italic>
                        <tp:taxon-name><tp:taxon-name-part taxon-name-part-type="genus" reg="Asterina">Asterina</tp:taxon-name-part> <tp:taxon-name-part taxon-name-part-type="species" reg="olacis">olacis</tp:taxon-name-part></tp:taxon-name>
                      </italic>
                    </td><td rowspan="1" colspan="1">18–28 × 5.5–7.5</td><td rowspan="1" colspan="1">6–17 × 5–8</td><td rowspan="1" colspan="1">up to170</td><td rowspan="1" colspan="1">–</td><td rowspan="1" colspan="1">31–37 × 16–18</td><td rowspan="1" colspan="1">20–27 × 16–18</td><td rowspan="1" colspan="1">
                      <xref ref-type="bibr" rid="B50">Song et al. 2003b</xref>
                    </td></tr></tbody></table><table-wrap-foot><fn><p><bold>Notes</bold>: Comparison taxa were selected based on their close phylogenetic relationships and host associations with the newly described species.</p></fn></table-wrap-foot></table-wrap></tp:treatment-sec><ref-list><ref id="B55"><mixed-citation xmlns:xlink="http://www.w3.org/1999/xlink" xlink:type="simple">Sydow H, Sydow P (1917) Beitrag zur Kenntnis der Pilzflora der Philippinen-Inseln. Annales Mycologici 15: 165–268.</mixed-citation></ref><ref id="B48"><mixed-citation xmlns:xlink="http://www.w3.org/1999/xlink" xlink:type="simple">Saccardo PA, Traverso GB, Trotter A (1926) Sylloge fungorum omnium hucusque cognitorum. sumptibus auctoris, Patavii.</mixed-citation></ref><ref id="B17"><mixed-citation xmlns:xlink="http://www.w3.org/1999/xlink" xlink:type="simple">Hofmann T, Piepenbring M (2008) New species and records of <italic><tp:taxon-name><tp:taxon-name-part taxon-name-part-type="genus">Asterina</tp:taxon-name-part></tp:taxon-name></italic> from Panama. Mycological Progress 7: 87–98. <ext-link xlink:href="10.1007/s11557-008-0555-3" ext-link-type="doi" xlink:type="simple">https://doi.org/10.1007/s11557-008-0555-3</ext-link></mixed-citation></ref><ref id="B19"><mixed-citation xmlns:xlink="http://www.w3.org/1999/xlink" xlink:type="simple">Hofmann TA, Kirschner R, Piepenbring M (2010) Phylogenetic relationships and new records of <italic><tp:taxon-name><tp:taxon-name-part taxon-name-part-type="family">Asterinaceae</tp:taxon-name-part></tp:taxon-name> (<tp:taxon-name><tp:taxon-name-part taxon-name-part-type="class">Dothideomycetes</tp:taxon-name-part></tp:taxon-name>)</italic> from Panama. Fungal Diversity 43: 39–53. <ext-link xlink:href="10.1007/s13225-010-0042-4" ext-link-type="doi" xlink:type="simple">https://doi.org/10.1007/s13225-010-0042-4</ext-link></mixed-citation></ref><ref id="B61"><mixed-citation xmlns:xlink="http://www.w3.org/1999/xlink" xlink:type="simple">Thimmaiah CJ, Hosagoudar V, Jayashankar M (2013) CEPF Western Ghats Special Series: Black mildews of Kodagu, Karnataka, India. Journal of Threatened Taxa 5: 5021–5180. <ext-link xlink:href="10.11609/JoTT.o3657.5021-180" ext-link-type="doi" xlink:type="simple">https://doi.org/10.11609/JoTT.o3657.5021-180</ext-link></mixed-citation></ref><ref id="B23"><mixed-citation xmlns:xlink="http://www.w3.org/1999/xlink" xlink:type="simple">Hosagoudar VB (2012) <italic><tp:taxon-name><tp:taxon-name-part taxon-name-part-type="order">Asterinales</tp:taxon-name-part></tp:taxon-name></italic> of India. Mycosphere 2: 617–852. <ext-link xlink:href="10.5943/mycosphere/3/5/9" ext-link-type="doi" xlink:type="simple">https://doi.org/10.5943/mycosphere/3/5/9</ext-link></mixed-citation></ref><ref id="B50"><mixed-citation xmlns:xlink="http://www.w3.org/1999/xlink" xlink:type="simple">Song B, Li TH, Shen YH (2003b) Two new <italic><tp:taxon-name><tp:taxon-name-part taxon-name-part-type="genus">Asterina</tp:taxon-name-part></tp:taxon-name></italic> species from Hainan, China. Mycotaxon 87: 417–419. <ext-link xlink:href="10.5962/p.418431" ext-link-type="doi" xlink:type="simple">https://doi.org/10.5962/p.418431</ext-link></mixed-citation></ref></ref-list></tp:taxon-treatment>
