# Supplementary material for: Three novel species of Asterina (Asterinales, Dothideomycetes) from Hainan Province, China
Source: MycoKeys. 2026 Jun 15;134:75–95. doi: 10.3897/mycokeys.134.196557 (PMC13288034; doi:10.3897/mycokeys.134.196557)
Supplement: XML Treatment for Asterina heyneicola [file mycokeys.134.196557-treatment2.xml]

<!DOCTYPE tp:taxon-treatment
  PUBLIC "-//TaxonX//DTD Taxonomic Treatment Publishing DTD v0 20100105//EN" "tax-treatment-NSO.dtd">
<tp:taxon-treatment xmlns:tp="http://www.plazi.org/taxpub"><tp:treatment-meta><kwd-group><label>Taxon classification</label><kwd>
                <named-content content-type="kingdom">Fungi</named-content>
              </kwd><kwd>
                <named-content content-type="order">Valvatida</named-content>
              </kwd><kwd>
                <named-content content-type="family">Asterinidae</named-content>
              </kwd></kwd-group><mixed-citation publication-type="journal"><person-group><name><surname>Feng</surname><given-names>Yuzhe</given-names></name><name><surname>Norphanphoun</surname><given-names>Chada</given-names></name><name><surname>Zeng</surname><given-names>Xiang-Yu</given-names></name></person-group><article-title>Three novel species of <italic><tp:taxon-name><tp:taxon-name-part taxon-name-part-type="genus" reg="Asterina">Asterina</tp:taxon-name-part></tp:taxon-name></italic> (<italic><tp:taxon-name><tp:taxon-name-part taxon-name-part-type="order" reg="Asterinales">Asterinales</tp:taxon-name-part></tp:taxon-name></italic>, <italic><tp:taxon-name><tp:taxon-name-part taxon-name-part-type="class" reg="Dothideomycetes">Dothideomycetes</tp:taxon-name-part></tp:taxon-name></italic>) from Hainan Province, China</article-title><source>MycoKeys</source><day>15</day><month>06</month><year>2026</year><volume>134</volume><fpage>75</fpage><lpage>95</lpage><pub-id pub-id-type="doi">10.3897/mycokeys.134.196557</pub-id></mixed-citation></tp:treatment-meta><tp:nomenclature><tp:taxon-name><object-id xmlns:xlink="http://www.w3.org/1999/xlink" content-type="arpha" xlink:type="simple">8778EC93-EB36-55CB-A200-5EEC6ACFC69A</object-id>
                    		<tp:taxon-name-part taxon-name-part-type="genus" reg="Asterina">Asterina</tp:taxon-name-part> <tp:taxon-name-part taxon-name-part-type="species" reg="heyneicola">heyneicola</tp:taxon-name-part>
                    	
                    		<object-id xmlns:xlink="http://www.w3.org/1999/xlink" xlink:type="simple">Index Fungorum: IF905323</object-id>
                    	</tp:taxon-name><tp:taxon-authority>Y.Z. Feng &amp; X.Y. Zeng</tp:taxon-authority><tp:taxon-status xmlns:xlink="http://www.w3.org/1999/xlink" xlink:type="simple">sp. nov.</tp:taxon-status><xref ref-type="fig" rid="F3">Fig. 3</xref></tp:nomenclature><tp:treatment-sec sec-type="Etymology"><title>Etymology.</title><p>In reference to the host species name.</p><fig id="F3" position="float" orientation="portrait"><object-id xmlns:xlink="http://www.w3.org/1999/xlink" content-type="doi" xlink:type="simple">10.3897/mycokeys.134.196557.figure3</object-id><object-id xmlns:xlink="http://www.w3.org/1999/xlink" content-type="arpha" xlink:type="simple">14ABD631-68DF-5289-9D1C-2F2B68A52B74</object-id><label>Figure 3.</label><caption><p><italic><tp:taxon-name><tp:taxon-name-part taxon-name-part-type="genus" reg="Asterina">Asterina</tp:taxon-name-part> <tp:taxon-name-part taxon-name-part-type="species" reg="heyneicola">heyneicola</tp:taxon-name-part></tp:taxon-name></italic> (IFRD99055) <bold>a</bold>. Fungal colonies on fresh leaf of <italic><tp:taxon-name><tp:taxon-name-part taxon-name-part-type="genus" reg="Heynea">Heynea</tp:taxon-name-part> <tp:taxon-name-part taxon-name-part-type="species" reg="trijuga">trijuga</tp:taxon-name-part></tp:taxon-name></italic>; <bold>b, c</bold>. Web-like colonies on leaf surfaces; <bold>d</bold>. Appearance of colony with thyriothecia on the surface of leaves; <bold>e, f</bold>. Squash mount of thyriothecia; <bold>g</bold>. Squash mount of thyriothecial upper wall; <bold>h, i</bold>. Appressoria; <bold>j–l</bold>. Immature asci; <bold>m–p</bold>. Mature asci; <bold>q–v</bold>. Immature to mature ascospores. Scale bars: 500 μm (<bold>b</bold>); 200 μm (<bold>c, d</bold>); 50 μm (<bold>e–g</bold>); 20 μm (<bold>h, i</bold>); 10 μm (<bold>j–v</bold>).</p></caption><graphic xmlns:xlink="http://www.w3.org/1999/xlink" xlink:href="mycokeys-134-075-g003.jpg" id="oo_1678664.jpg" position="float" orientation="portrait" xlink:type="simple"><uri content-type="original_file" xlink:type="simple">https://binary.pensoft.net/fig/1678664</uri></graphic></fig></tp:treatment-sec><tp:treatment-sec sec-type="Description"><title>Description.</title><p><bold><italic>Parasitic</italic></bold> on living leaves. Colonies circular to irregular, epiphyllous, single to confluent, black, 1–3 mm diam. <bold><italic>Superficial hyphae</italic></bold> abundant, brown-black, loosely reticulate, spreading over the host surface, straight to substraight, branching opposed to irregular at acute angles to wide angles, smooth, septate, <bold><italic>hyphal cells</italic></bold> cylindrical, 13.3–20.6 × 3.3–6.1 (x̄ = 15.9 × 5.0 µm, <italic>n</italic> = 40). <bold><italic>Appressoria</italic></bold> lateral, mostly opposite, rarely alternate, 1-celled, gourd-shaped, subantrorse to subparallel, light brown, 8.1–10.2 × 4.4–7.1 µm (x̄ = 9.0 × 5.7 µm, <italic>n</italic> = 60). <bold>Sexual state: <italic>Thyriothecia</italic></bold> 149.2–266.4 µm diam. (x̄ = 191.9 µm, <italic>n</italic> = 40), flattened, developing beneath the superficial mycelium, gregarious, single to confluent, light brown to dark brown, with hyphae of different lengths at the margin, borne on a thin, hyaline basal stroma, stellately dehiscing with a slightly opened center when mature, sometimes opening widely to expose mature and immature asci, and easily detached from the host surface. <bold><italic>Upper wall</italic></bold> linear, with compressed hyphae arranged radially from the center toward the margin, and fringed at margins. Hamathecium lacking pseudoparaphyses. <bold><italic>Asci</italic></bold> 41.7–61.6 × 39.9–55.1 µm (x̄ = 46.7 × 51.4 µm, <italic>n</italic> = 10), 8-spored, globose to subglobose, bitunicate, lacking a pedicel. <bold><italic>Ascospores</italic></bold> 24.8–31.6 × 11.2–16.5 µm (x̄ = 28.9 × 14.4 µm, <italic>n</italic> = 60), overlapping, with 2-layered wall, one pseudoseptate, strongly constricted at the septum, wall smooth, hyaline when immature, becoming brown to black when mature, upper cell subglobose, lower cell slightly longer and narrower, oval to obovoid. <bold>Asexual state</bold>: Unknown.</p></tp:treatment-sec><tp:treatment-sec sec-type="Material examined"><title>Material examined.</title><p>China • Hainan Province, Qiongzhong Li and Miao Autonomous County, Baihualing Ridge; <named-content xmlns:xlink="http://www.w3.org/1999/xlink" content-type="dwc:verbatimCoordinates" xlink:type="simple">19°0'21"N, 109°49'29"E</named-content>; onliving leaves of <italic><tp:taxon-name><tp:taxon-name-part taxon-name-part-type="genus" reg="Heynea">Heynea</tp:taxon-name-part> <tp:taxon-name-part taxon-name-part-type="species" reg="trijuga">trijuga</tp:taxon-name-part></tp:taxon-name></italic> (<italic><tp:taxon-name><tp:taxon-name-part taxon-name-part-type="family" reg="Meliaceae">Meliaceae</tp:taxon-name-part></tp:taxon-name></italic>); 8 November 2025; Yu-Zhe Feng leg.; IFRD99055 (holotype) • ibid IFRD900-25 (isotype) • <italic>ibid</italic>; <abbrev xmlns:xlink="http://www.w3.org/1999/xlink" content-type="institution" xlink:title="Herbarium of the Department of Plant Pathology, Agricultural College, Guizhou University" xlink:type="simple">HGUP</abbrev> 26-0003.</p></tp:treatment-sec><tp:treatment-sec sec-type="Notes"><title>Notes.</title><p>This represents the first record of <italic><tp:taxon-name><tp:taxon-name-part taxon-name-part-type="genus" reg="Asterina">Asterina</tp:taxon-name-part></tp:taxon-name></italic> on <italic><tp:taxon-name><tp:taxon-name-part taxon-name-part-type="genus" reg="Heynea">Heynea</tp:taxon-name-part></tp:taxon-name> (<tp:taxon-name><tp:taxon-name-part taxon-name-part-type="family" reg="Meliaceae">Meliaceae</tp:taxon-name-part></tp:taxon-name>)</italic>. Morphological comparisons were conducted with <italic><tp:taxon-name><tp:taxon-name-part taxon-name-part-type="genus" reg="Asterina">Asterina</tp:taxon-name-part></tp:taxon-name></italic> species previously reported from other genera in <italic><tp:taxon-name><tp:taxon-name-part taxon-name-part-type="family" reg="Meliaceae">Meliaceae</tp:taxon-name-part></tp:taxon-name></italic>, namely <italic><tp:taxon-name><tp:taxon-name-part taxon-name-part-type="genus" reg="Asterina">A.</tp:taxon-name-part> <tp:taxon-name-part taxon-name-part-type="species" reg="aglaiae">aglaiae</tp:taxon-name-part></tp:taxon-name></italic>, <italic><tp:taxon-name><tp:taxon-name-part taxon-name-part-type="genus" reg="Asterina">A.</tp:taxon-name-part> <tp:taxon-name-part taxon-name-part-type="species" reg="chukrasiae">chukrasiae</tp:taxon-name-part></tp:taxon-name></italic>, <italic><tp:taxon-name><tp:taxon-name-part taxon-name-part-type="genus" reg="Asterina">A.</tp:taxon-name-part> <tp:taxon-name-part taxon-name-part-type="species" reg="cipadessae">cipadessae</tp:taxon-name-part></tp:taxon-name></italic>, and <italic><tp:taxon-name><tp:taxon-name-part taxon-name-part-type="genus" reg="Asterina">A.</tp:taxon-name-part> <tp:taxon-name-part taxon-name-part-type="species" reg="trichiliae">trichiliae</tp:taxon-name-part></tp:taxon-name></italic> (<xref ref-type="bibr" rid="B23">Hosagoudar 2012</xref>). The new collection resembles <italic><tp:taxon-name><tp:taxon-name-part taxon-name-part-type="genus" reg="Asterina">A.</tp:taxon-name-part> <tp:taxon-name-part taxon-name-part-type="species" reg="aglaiae">aglaiae</tp:taxon-name-part></tp:taxon-name></italic> and <italic><tp:taxon-name><tp:taxon-name-part taxon-name-part-type="genus" reg="Asterina">A.</tp:taxon-name-part> <tp:taxon-name-part taxon-name-part-type="species" reg="trichiliae">trichiliae</tp:taxon-name-part></tp:taxon-name></italic>, but <italic><tp:taxon-name><tp:taxon-name-part taxon-name-part-type="genus" reg="Asterina">A.</tp:taxon-name-part> <tp:taxon-name-part taxon-name-part-type="species" reg="heyneicola">heyneicola</tp:taxon-name-part></tp:taxon-name></italic> differs in having larger thyriothecia (up to 266.4 µm) and asci (up to 55.1 µm). Phylogenetically, the new collection is sister to <italic><tp:taxon-name><tp:taxon-name-part taxon-name-part-type="genus" reg="Asterina">A.</tp:taxon-name-part> <tp:taxon-name-part taxon-name-part-type="species" reg="zanthoxyli">zanthoxyli</tp:taxon-name-part></tp:taxon-name></italic>, but with 2% (13/537 nucleotides, no gaps) and 1% (6/458 nucleotides, no gaps) differences in the <abbrev xmlns:xlink="http://www.w3.org/1999/xlink" xlink:title="large subunit ribosomal RNA" xlink:type="simple">LSU</abbrev> and <abbrev xmlns:xlink="http://www.w3.org/1999/xlink" xlink:title="small subunit ribosomal RNA" xlink:type="simple">SSU</abbrev> regions, respectively. <abbrev xmlns:xlink="http://www.w3.org/1999/xlink" xlink:title="internal transcribed spacer" xlink:type="simple">ITS</abbrev> sequences are unavailable for <italic><tp:taxon-name><tp:taxon-name-part taxon-name-part-type="genus" reg="Asterina">A.</tp:taxon-name-part> <tp:taxon-name-part taxon-name-part-type="species" reg="zanthoxyli">zanthoxyli</tp:taxon-name-part></tp:taxon-name></italic>, precluding their inclusion in the phylogenetic analysis. Morphologically, <italic><tp:taxon-name><tp:taxon-name-part taxon-name-part-type="genus" reg="Asterina">A.</tp:taxon-name-part> <tp:taxon-name-part taxon-name-part-type="species" reg="zanthoxyli">zanthoxyli</tp:taxon-name-part></tp:taxon-name></italic> differs in having amphigenous colonies, predominantly alternate appressoria, and longer hyphal cells (17–27 vs. 13.3–20.6 µm) (<xref ref-type="bibr" rid="B19">Hofmann et al. 2010</xref>) (Table <xref ref-type="table" rid="T4">4</xref>).</p></tp:treatment-sec><tp:treatment-sec><!--Section generated to contain objects referenced in tp:taxon-treatment.--><table-wrap id="T4" position="float" orientation="portrait"><label>Table 4.</label><caption><p>Morphological comparison of the newly described <italic><tp:taxon-name><tp:taxon-name-part taxon-name-part-type="genus" reg="Asterina">Asterina</tp:taxon-name-part></tp:taxon-name></italic> species and related taxa.</p></caption><table><tbody><tr><th rowspan="1" colspan="1">Species</th><th rowspan="1" colspan="1">Hyphal cell (μm)</th><th rowspan="1" colspan="1">Appressoria (μm)</th><th rowspan="1" colspan="1">Thyriothecia (μm)</th><th rowspan="1" colspan="1">Asci (μm)</th><th rowspan="1" colspan="1">Ascospores (μm)</th><th rowspan="1" colspan="1">Pycnothyriospores (μm)</th><th rowspan="1" colspan="1">Reference</th></tr><tr><td rowspan="1" colspan="1">
                      <bold>
                        <italic>
                          <tp:taxon-name><tp:taxon-name-part taxon-name-part-type="genus" reg="Asterina">Asterina</tp:taxon-name-part> <tp:taxon-name-part taxon-name-part-type="species" reg="heyneicola">heyneicola</tp:taxon-name-part></tp:taxon-name>
                        </italic>
                      </bold>
                    </td><td rowspan="1" colspan="1">13.3–20.6 × 3.3–6.1</td><td rowspan="1" colspan="1">8.1–10.2 × 4.4–7.1</td><td rowspan="1" colspan="1">149.2–266.4</td><td rowspan="1" colspan="1">41.7–61.6 × 39.9–55.1</td><td rowspan="1" colspan="1">24.8–31.6 × 11.2–16.5</td><td rowspan="1" colspan="1">–</td><td rowspan="1" colspan="1">This study</td></tr><tr><td rowspan="1" colspan="1">
                      <italic>
                        <tp:taxon-name><tp:taxon-name-part taxon-name-part-type="genus" reg="Asterina">Asterina</tp:taxon-name-part> <tp:taxon-name-part taxon-name-part-type="species" reg="zanthoxyli">zanthoxyli</tp:taxon-name-part></tp:taxon-name>
                      </italic>
                    </td><td rowspan="1" colspan="1">17–27 × 4–5</td><td rowspan="1" colspan="1">10–13 × 5–6</td><td rowspan="1" colspan="1">194–235</td><td rowspan="1" colspan="1">36–51</td><td rowspan="1" colspan="1">29–33 × 14–16</td><td rowspan="1" colspan="1">–</td><td rowspan="1" colspan="1">
                      <xref ref-type="bibr" rid="B19">Hofmann et al. 2010</xref>
                    </td></tr><tr><td rowspan="1" colspan="1">
                      <italic>
                        <tp:taxon-name><tp:taxon-name-part taxon-name-part-type="genus" reg="Asterina">Asterina</tp:taxon-name-part> <tp:taxon-name-part taxon-name-part-type="species" reg="aglaiae">aglaiae</tp:taxon-name-part></tp:taxon-name>
                      </italic>
                    </td><td rowspan="1" colspan="1">16–23 × 4–6</td><td rowspan="1" colspan="1">8–13 × 5–15</td><td rowspan="1" colspan="1">up to 120</td><td rowspan="1" colspan="1">up to 30</td><td rowspan="1" colspan="1">20–28 × 11–13</td><td rowspan="1" colspan="1">–</td><td rowspan="1" colspan="1">
                      <xref ref-type="bibr" rid="B61">Thimmaiah et al. 2013</xref>
                    </td></tr><tr><td rowspan="1" colspan="1">
                      <italic>
                        <tp:taxon-name><tp:taxon-name-part taxon-name-part-type="genus" reg="Asterina">Asterina</tp:taxon-name-part> <tp:taxon-name-part taxon-name-part-type="species" reg="chukrasiae">chukrasiae</tp:taxon-name-part></tp:taxon-name>
                      </italic>
                    </td><td rowspan="1" colspan="1">19–23 × 3–5</td><td rowspan="1" colspan="1">4–6 × 6–7</td><td rowspan="1" colspan="1">up to 100</td><td rowspan="1" colspan="1">up to 30</td><td rowspan="1" colspan="1">14–20 × 11–13</td><td rowspan="1" colspan="1">–</td><td rowspan="1" colspan="1">
                      <xref ref-type="bibr" rid="B61">Thimmaiah et al. 2013</xref>
                    </td></tr><tr><td rowspan="1" colspan="1">
                      <italic>
                        <tp:taxon-name><tp:taxon-name-part taxon-name-part-type="genus" reg="Asterina">Asterina</tp:taxon-name-part> <tp:taxon-name-part taxon-name-part-type="species" reg="cipadessae">cipadessae</tp:taxon-name-part></tp:taxon-name>
                      </italic>
                    </td><td rowspan="1" colspan="1">20–27 × 2.5–3.5</td><td rowspan="1" colspan="1">8–12 × 3–5</td><td rowspan="1" colspan="1">up to 250</td><td rowspan="1" colspan="1">28</td><td rowspan="1" colspan="1">20–24 × 9–13</td><td rowspan="1" colspan="1">–</td><td rowspan="1" colspan="1">
                      <xref ref-type="bibr" rid="B61">Thimmaiah et al. 2013</xref>
                    </td></tr><tr><td rowspan="1" colspan="1">
                      <italic>
                        <tp:taxon-name><tp:taxon-name-part taxon-name-part-type="genus" reg="Asterina">Asterina</tp:taxon-name-part> <tp:taxon-name-part taxon-name-part-type="species" reg="trichiliae">trichiliae</tp:taxon-name-part></tp:taxon-name>
                      </italic>
                    </td><td rowspan="1" colspan="1">16–23 × 4.5–6</td><td rowspan="1" colspan="1">8–12 × 5–7</td><td rowspan="1" colspan="1">up to 200</td><td rowspan="1" colspan="1">up to15</td><td rowspan="1" colspan="1">21–28 × 12–15</td><td rowspan="1" colspan="1">–</td><td rowspan="1" colspan="1">
                      <xref ref-type="bibr" rid="B61">Thimmaiah et al. 2013</xref>
                    </td></tr><tr><td rowspan="1" colspan="1">
                      <italic>
                        <tp:taxon-name><tp:taxon-name-part taxon-name-part-type="genus" reg="Asterina">Asterina</tp:taxon-name-part> <tp:taxon-name-part taxon-name-part-type="species" reg="phenacis">phenacis</tp:taxon-name-part></tp:taxon-name>
                      </italic>
                    </td><td rowspan="1" colspan="1">17–31 × 4–5</td><td rowspan="1" colspan="1">11–16 × 8–9</td><td rowspan="1" colspan="1">60–125</td><td rowspan="1" colspan="1">35–40 × 25–30</td><td rowspan="1" colspan="1">15–18 × 7.5–10</td><td rowspan="1" colspan="1">–</td><td rowspan="1" colspan="1">
                      <xref ref-type="bibr" rid="B17">Hofmann and Piepenbring 2008</xref>
                    </td></tr><tr><td rowspan="1" colspan="1">
                      <bold>
                        <italic>
                          <tp:taxon-name><tp:taxon-name-part taxon-name-part-type="genus" reg="Asterina">Asterina</tp:taxon-name-part> <tp:taxon-name-part taxon-name-part-type="species" reg="breyniicola">breyniicola</tp:taxon-name-part></tp:taxon-name>
                        </italic>
                      </bold>
                    </td><td rowspan="1" colspan="1">22.9–34.5 × 2.4–4.6</td><td rowspan="1" colspan="1">9.2–13.8 × 8.7–11.9</td><td rowspan="1" colspan="1">130.3–210.8</td><td rowspan="1" colspan="1">35.9–45.4 × 32.9–41.3</td><td rowspan="1" colspan="1">21.7–25.8 × 10.6–12.6</td><td rowspan="1" colspan="1">–</td><td rowspan="1" colspan="1">This study</td></tr><tr><td rowspan="1" colspan="1">
                      <italic>
                        <tp:taxon-name><tp:taxon-name-part taxon-name-part-type="genus" reg="Asterina">Asterina</tp:taxon-name-part> <tp:taxon-name-part taxon-name-part-type="species" reg="breyniae">breyniae</tp:taxon-name-part></tp:taxon-name>
                      </italic>
                    </td><td rowspan="1" colspan="1">5–7 (wide)</td><td rowspan="1" colspan="1">15–18 × 10–12</td><td rowspan="1" colspan="1">150–250</td><td rowspan="1" colspan="1">45–55 × 30–38</td><td rowspan="1" colspan="1">21–25 × 10–11</td><td rowspan="1" colspan="1">–</td><td rowspan="1" colspan="1">
                      <xref ref-type="bibr" rid="B55">Sydow and Sydow 1917</xref>
                    </td></tr><tr><td rowspan="1" colspan="1">
                      <bold>
                        <italic>
                          <tp:taxon-name><tp:taxon-name-part taxon-name-part-type="genus" reg="Asterina">Asterina</tp:taxon-name-part> <tp:taxon-name-part taxon-name-part-type="species" reg="olaciphila">olaciphila</tp:taxon-name-part></tp:taxon-name>
                        </italic>
                      </bold>
                    </td><td rowspan="1" colspan="1">22.1–31.1 × 6.2–8.9</td><td rowspan="1" colspan="1">10.3–15.1 × 6.5–11.0</td><td rowspan="1" colspan="1">120.2–225.2</td><td rowspan="1" colspan="1">51.9–72.8 × 49.9–73.9</td><td rowspan="1" colspan="1">33.8 × 39.8–16.9 × 21.6</td><td rowspan="1" colspan="1">20.2–29.6 × 16.7–23.8</td><td rowspan="1" colspan="1">This study</td></tr><tr><td rowspan="1" colspan="1">
                      <italic>
                        <tp:taxon-name><tp:taxon-name-part taxon-name-part-type="genus" reg="Asterina">Asterina</tp:taxon-name-part> <tp:taxon-name-part taxon-name-part-type="species" reg="olacicola">olacicola</tp:taxon-name-part></tp:taxon-name>
                      </italic>
                    </td><td rowspan="1" colspan="1">19–23 × 8–10</td><td rowspan="1" colspan="1">11–13 × 6–7</td><td rowspan="1" colspan="1">up to 160</td><td rowspan="1" colspan="1">up to 40</td><td rowspan="1" colspan="1">27–36 × 14–19</td><td rowspan="1" colspan="1">19–23 × 15–17</td><td rowspan="1" colspan="1">
                      <xref ref-type="bibr" rid="B23">Hosagoudar 2012</xref>
                    </td></tr><tr><td rowspan="1" colspan="1">
                      <italic>
                        <tp:taxon-name><tp:taxon-name-part taxon-name-part-type="genus" reg="Asterina">Asterina</tp:taxon-name-part> <tp:taxon-name-part taxon-name-part-type="species" reg="weinmanniae">weinmanniae</tp:taxon-name-part></tp:taxon-name>
                      </italic>
                    </td><td rowspan="1" colspan="1">23–35 × 5–6</td><td rowspan="1" colspan="1">10–14 × 5–8</td><td rowspan="1" colspan="1">175–227</td><td rowspan="1" colspan="1">33–43</td><td rowspan="1" colspan="1">28–33 × 14–16 (upper) / 12–14 (lower)</td><td rowspan="1" colspan="1">–</td><td rowspan="1" colspan="1">
                      <xref ref-type="bibr" rid="B19">Hofmann et al. 2010</xref>
                    </td></tr><tr><td rowspan="1" colspan="1">
                      <italic>
                        <tp:taxon-name><tp:taxon-name-part taxon-name-part-type="genus" reg="Asterina">Asterina</tp:taxon-name-part> <tp:taxon-name-part taxon-name-part-type="species" reg="olacis">olacis</tp:taxon-name-part></tp:taxon-name>
                      </italic>
                    </td><td rowspan="1" colspan="1">18–28 × 5.5–7.5</td><td rowspan="1" colspan="1">6–17 × 5–8</td><td rowspan="1" colspan="1">up to170</td><td rowspan="1" colspan="1">–</td><td rowspan="1" colspan="1">31–37 × 16–18</td><td rowspan="1" colspan="1">20–27 × 16–18</td><td rowspan="1" colspan="1">
                      <xref ref-type="bibr" rid="B50">Song et al. 2003b</xref>
                    </td></tr></tbody></table><table-wrap-foot><fn><p><bold>Notes</bold>: Comparison taxa were selected based on their close phylogenetic relationships and host associations with the newly described species.</p></fn></table-wrap-foot></table-wrap></tp:treatment-sec><ref-list><ref id="B23"><mixed-citation xmlns:xlink="http://www.w3.org/1999/xlink" xlink:type="simple">Hosagoudar VB (2012) <italic><tp:taxon-name><tp:taxon-name-part taxon-name-part-type="order">Asterinales</tp:taxon-name-part></tp:taxon-name></italic> of India. Mycosphere 2: 617–852. <ext-link xlink:href="10.5943/mycosphere/3/5/9" ext-link-type="doi" xlink:type="simple">https://doi.org/10.5943/mycosphere/3/5/9</ext-link></mixed-citation></ref><ref id="B19"><mixed-citation xmlns:xlink="http://www.w3.org/1999/xlink" xlink:type="simple">Hofmann TA, Kirschner R, Piepenbring M (2010) Phylogenetic relationships and new records of <italic><tp:taxon-name><tp:taxon-name-part taxon-name-part-type="family">Asterinaceae</tp:taxon-name-part></tp:taxon-name> (<tp:taxon-name><tp:taxon-name-part taxon-name-part-type="class">Dothideomycetes</tp:taxon-name-part></tp:taxon-name>)</italic> from Panama. Fungal Diversity 43: 39–53. <ext-link xlink:href="10.1007/s13225-010-0042-4" ext-link-type="doi" xlink:type="simple">https://doi.org/10.1007/s13225-010-0042-4</ext-link></mixed-citation></ref><ref id="B61"><mixed-citation xmlns:xlink="http://www.w3.org/1999/xlink" xlink:type="simple">Thimmaiah CJ, Hosagoudar V, Jayashankar M (2013) CEPF Western Ghats Special Series: Black mildews of Kodagu, Karnataka, India. Journal of Threatened Taxa 5: 5021–5180. <ext-link xlink:href="10.11609/JoTT.o3657.5021-180" ext-link-type="doi" xlink:type="simple">https://doi.org/10.11609/JoTT.o3657.5021-180</ext-link></mixed-citation></ref><ref id="B17"><mixed-citation xmlns:xlink="http://www.w3.org/1999/xlink" xlink:type="simple">Hofmann T, Piepenbring M (2008) New species and records of <italic><tp:taxon-name><tp:taxon-name-part taxon-name-part-type="genus">Asterina</tp:taxon-name-part></tp:taxon-name></italic> from Panama. Mycological Progress 7: 87–98. <ext-link xlink:href="10.1007/s11557-008-0555-3" ext-link-type="doi" xlink:type="simple">https://doi.org/10.1007/s11557-008-0555-3</ext-link></mixed-citation></ref><ref id="B55"><mixed-citation xmlns:xlink="http://www.w3.org/1999/xlink" xlink:type="simple">Sydow H, Sydow P (1917) Beitrag zur Kenntnis der Pilzflora der Philippinen-Inseln. Annales Mycologici 15: 165–268.</mixed-citation></ref><ref id="B50"><mixed-citation xmlns:xlink="http://www.w3.org/1999/xlink" xlink:type="simple">Song B, Li TH, Shen YH (2003b) Two new <italic><tp:taxon-name><tp:taxon-name-part taxon-name-part-type="genus">Asterina</tp:taxon-name-part></tp:taxon-name></italic> species from Hainan, China. Mycotaxon 87: 417–419. <ext-link xlink:href="10.5962/p.418431" ext-link-type="doi" xlink:type="simple">https://doi.org/10.5962/p.418431</ext-link></mixed-citation></ref></ref-list></tp:taxon-treatment>
